# Supplementary material for: A secreted protease-like protein in Zymoseptoria tritici is responsible for avirulence on Stb9 resistance gene in wheat
Source: PLoS Pathog. 2023 May 12;19(5):e1011376. doi: 10.1371/journal.ppat.1011376 (PMC10208482; doi:10.1371/journal.ppat.1011376)
Supplement: S1 Table — (XLSX) [file ppat.1011376.s001.xlsx]

## Sheet: S1 Table
S1 Table. Mean disease phenotypes measured among wild-types, mutant and chimeric strains of AvrStb9 alleles.
Pycnidia (PLACP%)						Necrosis (PLACN%)
Strain	Taichung-29 (Susceptible)	Soissons	Courtot+Stb9	Courtot-Stb9		Strain	Taichung-29 (Susceptible)	Soissons	Courtot+Stb9	Courtot-Stb9
	Wild-types strains						Wild-types strains
IPO-09593	82.4444	1.25	0	27.75		IPO-09593	86.6971	44.25	19.6053	67.4803
IPO-323	83.6667	56.1111	97.1667	94.6667		IPO-323	98.0263	86.7164	96.9211	96.5
SYN-32	75.5556	0	0.333333	76.3333		SYN-32	99.2632	40.2166	17.8882	94.2237
	KO strains						KO strains
SYN32-KO/A	47.1667	8.08333	9.44444	10.9444		SYN32-KO/A	90.9581	79.6551	57.7325	50.883
	Avrstb9 mutant strains						Avrstb9 mutant strains
IPO-323-Avr/E	97.3333	6.83333	1	67.6111		IPO-323-Avr/E	86.1116	20.7496	45.5702	89.9474
IPO-323-Avr/F	87.6667	0	1.16667	73.3333		IPO-323-Avr/F	86.9719	43.9352	37.2368	94.9474
IPO-323-Avr/H	97.0833	0	2.22222	86.25		IPO-323-Avr/H	89.9452	28.9314	37.3757	98.75
IPO-323-Avr/K	94	0	0.555556	56.6667		IPO-323-Avr/K	88.2987	38.0981	15.5702	88.0702
IPO-323-Avr/L	88	0	0.111111	72.6667		IPO-323-Avr/L	88.6669	21.4693	12.4868	94.4868
IPO-323-Avr/N	93.5	0	0	83.6667		IPO-323-Avr/N	89.2717	26.4314	14.3202	94.2456
	Avrstb9 chimeric strains						Avrstb9 chimeric strains
IPO-323-Avr/I_chim	95.4167	30.8333	82	99		IPO-323-Avr/I_chim	87.4719	86.1463	92.7632	85.5234
IPO-323-Avr/J_chim	85.8333	54.75	95.1111	96.1667		IPO-323-Avr/J_chim	91.1616	89.3939	100	100
IPO-323-Avr/G_chim	86.6667	54.4444	73.75	100		IPO-323-Avr/G_chim	92.7283	86.2779	92.6579	92.4415
IPO-323-Avr/M_chim	87.5833	39.4167	56.7222	67.0556		IPO-323-Avr/M_chim	89.6122	78.3898	90.9591	93.0819
	avrstb9 mutant strains						avrstb9 mutant strains
IPO-323-avr/O	99.6667	39.2222	75.1667	91.3333		IPO-323-avr/O	96.2632	79.9868	85.5702	89.7368
IPO-323-avr/P	14.0833	9.5	22.3333	21.5556		IPO-323-avr/P	92.2578	77.5941	81.1447	77.9868
