# Supplementary material for: A secreted protease-like protein in Zymoseptoria tritici is responsible for avirulence on Stb9 resistance gene in wheat
Source: PLoS Pathog. 2023 May 12;19(5):e1011376. doi: 10.1371/journal.ppat.1011376 (PMC10208482; doi:10.1371/journal.ppat.1011376)
Supplement: S2 Table — Only SNPs above the Bonferroni-corrected threshold are presented. (XLSX) [file ppat.1011376.s002.xlsx]

## Sheet: S2 Table
S2 Table. Summary statistics of GWA analysis on Stb9 resistance in the BW panel. Only SNPs above the Bonferroni-corrected threshold are presented.
SNP	Chromosome	Position	P-value	MAF	R2 of model	FDR P-values	Allele effect
AX-89505650	2B	808036267	4.65357e-09	0.126761	0.325763	0.000391456	24.7567
AX-89614878	2B	808036732	5.45489e-09	0.126761	0.324356	0.000391456	-25.1206
AX-89641536	2B	808060541	6.28163e-09	0.119718	0.323108	0.000391456	25.8019
AX-89478853	2B	808060791	1.01723e-08	0.131455	0.318859	0.000434617	24.1888
AX-89361935	2B	808060254	1.16237e-08	0.126761	0.317687	0.000434617	24.5463
AX-89396256	2B	808031120	2.495e-08	0.122066	0.311009	0.000777413	24.605
AX-89749387	2B	807635024	3.46542e-08	0.143192	0.308154	0.00092553	22.6181
AX-89684655	2B	804967380	1.8123e-07	0.110329	0.293934	0.0042352	-23.9419
