# Supplementary material for: A secreted protease-like protein in Zymoseptoria tritici is responsible for avirulence on Stb9 resistance gene in wheat
Source: PLoS Pathog. 2023 May 12;19(5):e1011376. doi: 10.1371/journal.ppat.1011376 (PMC10208482; doi:10.1371/journal.ppat.1011376)
Supplement: S3 Table — (XLSX) [file ppat.1011376.s003.xlsx]

## Sheet: S3 Table
S3 Table. List of the top 10 protein tertiary structures with the highest similarity to AvrStb9 protein structure (from DALI webserver; accessed in january 2023).
PDB_ID	Chain	DALI Z-score	RMSD	Molecule	Description	Organism
3DOR	A	16.5	4.3	PROTEIN CT_858	Crystal Structure of mature CPAF	Chlamydia trachomatis
3DJA	A	16.2	4.1	PROTEIN CT_858	Crystal Structure of CPAF solved with MAD	Chlamydia trachomatis
3DJA	B	16.2	4.3	PROTEIN CT_858	Crystal Structure of CPAF solved with MAD	Chlamydia trachomatis
3DOR	B	16.2	4.3	PROTEIN CT_858	Crystal Structure of mature CPAF	Chlamydia trachomatis
3DPM	B	16.1	4.6	PROTEIN CT_858	Structure of mature CPAF complexed with lactacystin	Chlamydia trachomatis
3DPM	A	16.1	4.5	PROTEIN CT_858	Structure of mature CPAF complexed with lactacystin	Chlamydia trachomatis
4GHN	A	15.4	3.7	UNCHARACTERIZED PROTEIN	Crystal structure of a putative protease (BACUNI_00178) from Bacteroides uniformis ATCC 8492 at 1.50 A resolution	Bacteroides uniformis ATCC 8492
3DPN	A	15.1	4.0	PROTEIN CT_858	Crystal Structure of CPAF S499A mutant	Chlamydia trachomatis
3DPN	B	15.1	4.4	PROTEIN CT_858	Crystal Structure of CPAF S499A mutant	Chlamydia trachomatis
4L8K	D	15.1	3.1	PUTATIVE PEPTIDASE	Crystal structure of a putative peptidase (PARMER_02772) from Parabacteroides merdae ATCC 43184 at 2.26 A resolution	Parabacteroides merdae ATCC 43184
