# Supplementary material for: A secreted protease-like protein in Zymoseptoria tritici is responsible for avirulence on Stb9 resistance gene in wheat
Source: PLoS Pathog. 2023 May 12;19(5):e1011376. doi: 10.1371/journal.ppat.1011376 (PMC10208482; doi:10.1371/journal.ppat.1011376)
Supplement: S4 Table — (XLSX) [file ppat.1011376.s004.xlsx]

## Sheet: S4 Table
S4 Table. List of the pairwise structure alignment results.
Reference structure	Target structure	Target chain	RMSD	TM-score	Sequence Identity	Equivalent Residues	Reference Coverage	Target Coverage
Avrstb9	avrstb9	NA	2.41	0.94	0.94	648	0.92	0.91
Avrstb9	3DOR	A	4.51	0.56	0.11	354	0.5	0.68
Avrstb9	3DOR	B	4.5	0.56	0.11	358	0.51	0.68
