# Supplementary material for: A secreted protease-like protein in Zymoseptoria tritici is responsible for avirulence on Stb9 resistance gene in wheat
Source: PLoS Pathog. 2023 May 12;19(5):e1011376. doi: 10.1371/journal.ppat.1011376 (PMC10208482; doi:10.1371/journal.ppat.1011376)
Supplement: S5 Table — (XLSX) [file ppat.1011376.s005.xlsx]

## Sheet: S5 Table
S5 Table. List of AvrStb9 selected orthologs/paralogs identified by blastp search using OrthoMCL database.
Short ID	Taxon Name / Strain	Gene ID	Order	Description	Length	PFam Domains	Blasatp Score	E-Value
aalt	Alternaria alternata SRC1lrK2f	CC77DRAFT_1015550	Dothideomycetes	TSPc domain-containing protein [Source:UniProtKB/TrEMBL;Acc:A0A177E2P8]	769	PF03572	247	7e-68
aalt1	Alternaria alternata SRC1lrK2f	CC77DRAFT_1075284	Dothideomycetes	TSPc domain-containing protein [Source:UniProtKB/TrEMBL;Acc:A0A177DEP4]	834	PF03572	170	9e-42
aalt2	Alternaria alternata SRC1lrK2f	CC77DRAFT_528402	Dothideomycetes	peptidase S41 family protein	826	PF03572	214	1e-56
aalt3	Alternaria alternata SRC1lrK2f	CC77DRAFT_574306	Dothideomycetes	peptidase S41 family protein-like protein	764	PF03572	229	7e-62
acam	Aspergillus campestris IBT 28561	P168DRAFT_285003	Eurotiomycetes	TSPc domain-containing protein [Source:UniProtKB/TrEMBL;Acc:A0A2I1CT83]	873	PF03572	152	1e-35
acam1	Aspergillus campestris IBT 28561	P168DRAFT_329281	Eurotiomycetes	TSPc domain-containing protein [Source:UniProtKB/TrEMBL;Acc:A0A2I1CXJ6]	746	PF03572	144	4e-33
acam2	Aspergillus campestris IBT 28561	P168DRAFT_335489	Eurotiomycetes	TSPc domain-containing protein [Source:UniProtKB/TrEMBL;Acc:A0A2I1CSU8]	675	PF03572	156	2e-37
afcb	Arthrobotrys flagrans CBS H-5679	DFL_003820	Orbiliomycetes	TSPc domain-containing protein [Source:UniProtKB/TrEMBL;Acc:A0A437A2X8]	835	PF03572	142	2e-32
afis	Aspergillus fischeri NRRL 181	NFIA_099260	Eurotiomycetes	TSPc domain-containing protein [Source:UniProtKB/TrEMBL;Acc:A1DBQ2]	923	PF03572	163	3e-39
afla	Aspergillus flavus NRRL3357	AFLA_060490	Eurotiomycetes	Pyridine nucleotide-disulphide oxidoreductase family protein [Source:UniProtKB/TrEMBL;Acc:B8NEE0]	963	PF03572, PF07992	171	6e-42
afla1	Aspergillus flavus NRRL3357	AFLA_117010	Eurotiomycetes	TSPc domain-containing protein [Source:UniProtKB/TrEMBL;Acc:B8NVL4]	648	PF03572	192	1e-49
afla2	Aspergillus flavus NRRL3357	AFLA_122180	Eurotiomycetes	TSPc domain-containing protein [Source:UniProtKB/TrEMBL;Acc:B8NX31]	761	PF03572	171	2e-42
agla	Aspergillus glaucus CBS 516.65	ASPGLDRAFT_115768	Eurotiomycetes	TSPc domain-containing protein [Source:UniProtKB/TrEMBL;Acc:A0A1L9VYG4]	744	PF03572	138	2e-31
aory	Aspergillus oryzae RIB40	AO090010000128	Eurotiomycetes	TSPc domain-containing protein [Source:UniProtKB/TrEMBL;Acc:Q2TXI7]	691	PF03572	188	4e-48
aory1	Aspergillus oryzae RIB40	AO090010000729	Eurotiomycetes	TSPc domain-containing protein [Source:UniProtKB/TrEMBL;Acc:Q2TW27]	747	PF03572	177	1e-44
aory2	Aspergillus oryzae RIB40	AO090701000579	Eurotiomycetes	unknown	732	PF03572	219	3e-58
aste	Aspergillus steynii IBT 23096	P170DRAFT_351552	Eurotiomycetes	TSPc domain-containing protein [Source:UniProtKB/TrEMBL;Acc:A0A2I2GF81]	650	PF03572	169	7e-42
aste1	Aspergillus steynii IBT 23096	P170DRAFT_363387	Eurotiomycetes	TSPc domain-containing protein [Source:UniProtKB/TrEMBL;Acc:A0A2I2G1Z0]	751	PF03572	158	6e-38
aste2	Aspergillus steynii IBT 23096	P170DRAFT_382985	Eurotiomycetes	TSPc domain-containing protein [Source:UniProtKB/TrEMBL;Acc:A0A2I2G740]	923	PF03572	151	2e-35
asyd	Aspergillus sydowii CBS 593.65	ASPSYDRAFT_206402	Eurotiomycetes	TSPc domain-containing protein [Source:UniProtKB/TrEMBL;Acc:A0A1L9TCT6]	942	PF03572	173	2e-42
atan	Aspergillus tanneri NIH1004	EYZ11_002925	Eurotiomycetes	TSPc domain-containing protein [Source:UniProtKB/TrEMBL;Acc:A0A4S3JQ57]	703	PF03572	173	3e-43
atan1	Aspergillus tanneri NIH1004	EYZ11_005133	Eurotiomycetes	TSPc domain-containing protein [Source:UniProtKB/TrEMBL;Acc:A0A4S3JJB2]	734	PF03572	170	6e-42
ater	Aspergillus terreus NIH2624	ATEG_03541	Eurotiomycetes	TSPc domain-containing protein [Source:UniProtKB/TrEMBL;Acc:Q0CRZ3]	724	PF03572	183	2e-46
aver	Aspergillus versicolor CBS 583.65	ASPVEDRAFT_147979	Eurotiomycetes	TSPc domain-containing protein [Source:UniProtKB/TrEMBL;Acc:A0A1L9PBF5]	974	PF03572	170	2e-41
aver1	Aspergillus versicolor CBS 583.65	ASPVEDRAFT_88696	Eurotiomycetes	TSPc domain-containing protein [Source:UniProtKB/TrEMBL;Acc:A0A1L9Q150]	689	PF03572	157	7e-38
bfuc	Botrytis cinerea B05.10	Bcin07g00060	Leotiomycetes	TSPc domain-containing protein [Source:UniProtKB/TrEMBL;Acc:A0A384JLK6]	872	PF03572	152	1e-35
bfuc1	Botrytis cinerea B05.10	Bcin07g04370	Leotiomycetes	unknown	756	N/A	201	4e-52
bfuc2	Botrytis cinerea B05.10	Bcin10g03730	Leotiomycetes	TSPc domain-containing protein [Source:UniProtKB/TrEMBL;Acc:A0A384JUU3]	763	PF03572	105	5e-21
bgra	Blumeria graminis f. sp. tritici 96224	BGT96224V316_LOCUS2531	Leotiomycetes	unknown	752	PF03572	212	6e-56
bgra1	Blumeria graminis f. sp. tritici 96224	BGT96224V316_LOCUS4012	Leotiomycetes	unknown	756	PF03572	203	5e-53
cban	Cladophialophora bantiana CBS 173.52	Z519_08752	Eurotiomycetes	Z519_08752	794	PF03572	142	2e-32
cban1	Cladophialophora bantiana CBS 173.52	Z519_11657	Eurotiomycetes	Z519_11657	821	PF03572	194	5e-50
cccb	Cladophialophora carrionii CBS 160.54	G647_03022	Eurotiomycetes	TSPc domain-containing protein [Source:UniProtKB/TrEMBL;Acc:V9DHB0]	834	PF03572	196	1e-50
cccb1	Cladophialophora carrionii CBS 160.54	G647_05204	Eurotiomycetes	TSPc domain-containing protein [Source:UniProtKB/TrEMBL;Acc:V9DBS3]	796	PF03572	166	1e-40
ceur	Cyphellophora europaea CBS 101466	HMPREF1541_07495	Eurotiomycetes	TSPc domain-containing protein [Source:UniProtKB/TrEMBL;Acc:W2RN58]	772	PF03572	214	1e-56
ceur1	Cyphellophora europaea CBS 101466	HMPREF1541_10565	Eurotiomycetes	TSPc domain-containing protein [Source:UniProtKB/TrEMBL;Acc:W2S6Z2]	733	PF03572	145	2e-33
cgeo	Cenococcum geophilum 1.58	K441DRAFT_548270	Dothideomycetes	unknown	764	PF03572	174	3e-43
cgeo1	Cenococcum geophilum 1.58	K441DRAFT_552384	Dothideomycetes	unknown	850	PF03572	182	8e-46
cgeo2	Cenococcum geophilum 1.58	K441DRAFT_608991	Dothideomycetes	unknown	764	PF03572	239	3e-65
cgeo3	Cenococcum geophilum 1.58	K441DRAFT_628593	Dothideomycetes	unknown	745	PF03572	207	4e-54
cgeo4	Cenococcum geophilum 1.58	K441DRAFT_691882	Dothideomycetes	unknown	782	PF03572	184	1e-46
cgra	Colletotrichum graminicola M1.001	GLRG_06011	Sordariomycetes	TSPc domain-containing protein [Source:UniProtKB/TrEMBL;Acc:E3QJ29]	873	PF03572	186	7e-47
cgra1	Colletotrichum graminicola M1.001	GLRG_06436	Sordariomycetes	TSPc domain-containing protein [Source:UniProtKB/TrEMBL;Acc:E3QKA4]	770	PF03572	165	3e-40
cgra2	Colletotrichum graminicola M1.001	GLRG_09142	Sordariomycetes	TSPc domain-containing protein [Source:UniProtKB/TrEMBL;Acc:E3QT10]	844	PF03572	202	3e-52
cgra3	Colletotrichum graminicola M1.001	GLRG_09155	Sordariomycetes	TSPc domain-containing protein [Source:UniProtKB/TrEMBL;Acc:E3QT23]	721	PF03572	182	4e-46
cimc	Cladophialophora immunda strain CBS 83496	PV07_00275	Eurotiomycetes	TSPc domain-containing protein [Source:UniProtKB/TrEMBL;Acc:A0A0D2CQD6]	736	PF03572	135	2e-30
cimc1	Cladophialophora immunda strain CBS 83496	PV07_06845	Eurotiomycetes	TSPc domain-containing protein [Source:UniProtKB/TrEMBL;Acc:A0A0D1ZGP5]	781	PF03572	182	8e-46
cimc2	Cladophialophora immunda strain CBS 83496	PV07_11257	Eurotiomycetes	TSPc domain-containing protein [Source:UniProtKB/TrEMBL;Acc:A0A0D2BXJ9]	858	PF03572	199	2e-51
cimm	Coccidioides immitis RS	CIMG_02067	Eurotiomycetes	TSPc domain-containing protein [Source:UniProtKB/TrEMBL;Acc:J3KKK3]	700	PF03572	186	1e-47
cimw	Coccidioides immitis WA_211	DIZ76_010631	Eurotiomycetes	TSPc domain-containing protein [Source:UniProtKB/TrEMBL;Acc:A0A6C1MEQ4]	700	PF03572	187	8e-48
cpos	Coccidioides posadasii C735 delta SOWgp	CPC735_045090	Eurotiomycetes	TSPc domain-containing protein [Source:UniProtKB/TrEMBL;Acc:C5PEI1]	693	PF03572	192	2e-49
cpsa	Cladophialophora psammophila CBS 110553	A1O5_02318	Eurotiomycetes	TSPc domain-containing protein [Source:UniProtKB/TrEMBL;Acc:W9XUT8]	810	PF03572	194	5e-50
cpsa1	Cladophialophora psammophila CBS 110553	A1O5_04573	Eurotiomycetes	TSPc domain-containing protein [Source:UniProtKB/TrEMBL;Acc:W9X444]	619	PF03572	135	1e-30
eafr	Emergomyces africanus CBS 136260	ACJ72_04361	Eurotiomycetes	TSPc domain-containing protein [Source:UniProtKB/TrEMBL;Acc:A0A1B7NX01]	720	PF03572	194	4e-50
eaqu	Exophiala aquamarina CBS 119918	A1O9_04984	Eurotiomycetes	TSPc domain-containing protein [Source:UniProtKB/TrEMBL;Acc:A0A072PJ27]	854	PF03572	206	7e-54
eder	Exophiala dermatitidis NIH/UT8656	HMPREF1120_01991	Eurotiomycetes	TSPc domain-containing protein [Source:UniProtKB/TrEMBL;Acc:H6BQJ1]	831	PF03572	153	4e-36
emes	Exophiala mesophila strain CBS 40295	PV10_03540	Eurotiomycetes	TSPc domain-containing protein [Source:UniProtKB/TrEMBL;Acc:A0A0D1ZPS7]	778	PF03572	187	9e-48
emes1	Exophiala mesophila strain CBS 40295	PV10_07917	Eurotiomycetes	TSPc domain-containing protein [Source:UniProtKB/TrEMBL;Acc:A0A0D1Z9D7]	864	PF03572	205	3e-53
eoli	Exophiala oligosperma strain CBS 72588	PV06_01245	Eurotiomycetes	TSPc domain-containing protein [Source:UniProtKB/TrEMBL;Acc:A0A0D2CFK2]	836	PF03572	181	2e-45
eoli1	Exophiala oligosperma strain CBS 72588	PV06_02182	Eurotiomycetes	TSPc domain-containing protein [Source:UniProtKB/TrEMBL;Acc:A0A0D2EF24]	750	PF03572	140	8e-32
espi	Exophiala spinifera CBS 89968	PV08_00272	Eurotiomycetes	TSPc domain-containing protein [Source:UniProtKB/TrEMBL;Acc:A0A0D2BL63]	807	PF03572	187	1e-47
espi1	Exophiala spinifera CBS 89968	PV08_08221	Eurotiomycetes	TSPc domain-containing protein [Source:UniProtKB/TrEMBL;Acc:A0A0D2BPM8]	765	PF03572	181	2e-45
fcir	Fusarium circinatum NRRL 25331	FCIRC_6091	Sordariomycetes	peptidase s41 family	737	PF03572	139	1e-31
fgra	Fusarium graminearum PH-1	FGRAMPH1_01G04879	Sordariomycetes	TSPc domain-containing protein [Source:UniProtKB/TrEMBL;Acc:I1RED3]	737	PF03572	164	7e-40
focf	Fusarium oxysporum f. sp. conglutinans Fo5176	HZS61_004713	Sordariomycetes	HZS61_004713	682	PF03572	144	3e-33
focf1	Fusarium oxysporum f. sp. conglutinans Fo5176	HZS61_014462	Sordariomycetes	HZS61_014462	737	PF03572	138	3e-31
foxf	Fusarium oxysporum Fo47	FOZG_02713	Sordariomycetes	TSPc domain-containing protein [Source:UniProtKB/TrEMBL;Acc:W9KQ76]	737	PF03572	138	2e-31
foxf1	Fusarium oxysporum Fo47	FOZG_16075	Sordariomycetes	TSPc domain-containing protein [Source:UniProtKB/TrEMBL;Acc:W9JFB2]	681	PF03572	138	2e-31
foxm	Fusarium oxysporum f. sp. melonis 26406	FOMG_02793	Sordariomycetes	TSPc domain-containing protein [Source:UniProtKB/TrEMBL;Acc:X0AID5]	737	PF03572	138	3e-31
foxm1	Fusarium oxysporum f. sp. melonis 26406	FOMG_09164	Sordariomycetes	TSPc domain-containing protein [Source:UniProtKB/TrEMBL;Acc:X0A540]	626	PF03572	119	2e-25
foxm2	Fusarium oxysporum f. sp. melonis 26406	FOMG_17322	Sordariomycetes	TSPc domain-containing protein [Source:UniProtKB/TrEMBL;Acc:W9Z2U8]	676	PF03572	140	3e-32
foxr	Fusarium oxysporum f. sp. cubense race 1	FOC1_g10003227	Sordariomycetes	TSPc domain-containing protein [Source:UniProtKB/TrEMBL;Acc:N4UXG3]	682	PF03572	144	2e-33
foxt	Fusarium odoratissimum strain race 4	FOC4_g10003802	Sordariomycetes	unknown	682	PF03572	148	1e-34
foxt1	Fusarium odoratissimum strain race 4	FOC4_g10006639	Sordariomycetes	unknown	732	PF03572	138	3e-31
foxy	Fusarium oxysporum f. sp. lycopersici 4287	FOXG_04355	Sordariomycetes	TSPc domain-containing protein [Source:UniProtKB/TrEMBL;Acc:A0A0D2XK82]	737	PF03572	138	3e-31
foxy1	Fusarium oxysporum f. sp. lycopersici 4287	FOXG_14544	Sordariomycetes	TSPc domain-containing protein [Source:UniProtKB/TrEMBL;Acc:A0A0J9VZ52]	682	PF03572	130	9e-29
fped	Fonsecaea pedrosoi CBS 271.37	Z517_01718	Eurotiomycetes	TSPc domain-containing protein [Source:UniProtKB/TrEMBL;Acc:A0A0D2FI13]	1212	PF03572	136	2e-30
fped1	Fonsecaea pedrosoi CBS 271.37	Z517_02650	Eurotiomycetes	TSPc domain-containing protein [Source:UniProtKB/TrEMBL;Acc:A0A0D2GXQ2]	859	PF03572	166	2e-40
fped2	Fonsecaea pedrosoi CBS 271.37	Z517_10525	Eurotiomycetes	TSPc domain-containing protein [Source:UniProtKB/TrEMBL;Acc:A0A0D2EN09]	783	PF03572	191	9e-49
fpro	Fusarium proliferatum ET1	FPRO_11739	Sordariomycetes	TSPc domain-containing protein [Source:UniProtKB/TrEMBL;Acc:A0A1L7W1Z3]	737	PF03572	141	3e-32
fver	Fusarium verticillioides 7600	FVEG_07478	Sordariomycetes	TSPc domain-containing protein [Source:UniProtKB/TrEMBL;Acc:W7MIB3]	737	PF03572	136	1e-30
hwer	Hortaea werneckii EXF-2000	BTJ68_05525	Dothideomycetes	TSPc domain-containing protein [Source:UniProtKB/TrEMBL;Acc:A0A1Z5TD81]	1360	PF03572, PF06824	144	5e-33
hwer1	Hortaea werneckii EXF-2000	BTJ68_07625	Dothideomycetes	TSPc domain-containing protein [Source:UniProtKB/TrEMBL;Acc:A0A1Z5T8F3]	800	PF03572	274	1e-77
hwer2	Hortaea werneckii EXF-2000	BTJ68_13029	Dothideomycetes	TSPc domain-containing protein [Source:UniProtKB/TrEMBL;Acc:A0A1Z5STY5]	780	PF03572	296	1e-85
mcan	Microsporum canis CBS 113480	MCYG_03610	Eurotiomycetes	peptidase S41 family protein	693	PF03572	140	4e-32
mory	Pyricularia oryzae 70-15	MGG_06750	Sordariomycetes	TSPc domain-containing protein [Source:UniProtKB/TrEMBL;Acc:G4MLL9]	748	PF03572	166	1e-40
mory1	Pyricularia oryzae 70-15	MGG_08761	Sordariomycetes	TSPc domain-containing protein [Source:UniProtKB/TrEMBL;Acc:G4NFP6]	898	PF03572	186	9e-47
mpoa	Magnaporthiopsis poae ATCC 64411	MAPG_09986	Sordariomycetes	TSPc domain-containing protein [Source:UniProtKB/TrEMBL;Acc:A0A0C4EBD8]	649	PF03572	167	3e-41
mpoa1	Magnaporthiopsis poae ATCC 64411	MAPG_11482	Sordariomycetes	peptidase S41 family protein	434	N/A	105	1e-21
ncra	Neurospora crassa OR74A	NCU07923	Sordariomycetes	unknown	768	N/A	213	2e-56
ndis	Neurospora discreta FGSC 8579	NEUDI_157201	Sordariomycetes	Sexual differentiation process protein ISP4	1617	PF03169, PF03572	134	9e-30
ndis1	Neurospora discreta FGSC 8579	NEUDI_76010	Sordariomycetes	unspecified product	757	N/A	204	2e-53
ntet	Neurospora tetrasperma FGSC 2508	NEUTE1DRAFT_120754	Sordariomycetes	unknown	761	N/A	211	2e-55
ntet1	Neurospora tetrasperma FGSC 2508	NEUTE1DRAFT_67901	Sordariomycetes	TSPc domain-containing protein [Source:UniProtKB/TrEMBL;Acc:F8MSD6]	1604	PF03169, PF03572	143	2e-32
opic	Ophiostoma piceae UAMH 11346	F503_05989	Sordariomycetes	Peptidase s41 family protein [Source:UniProtKB/TrEMBL;Acc:S3CBL5]	837	N/A	198	4e-51
pans	Podospora anserina S mat+	PODANS_3_1280	Sordariomycetes	Podospora anserina S mat+ genomic DNA chromosome 3, supercontig 1 [Source:UniProtKB/TrEMBL;Acc:B2ACK6]	676	N/A	196	7e-51
prub	Penicillium rubens Wisconsin 54-1255	PCH_Pc21g21410	Eurotiomycetes	TSPc domain-containing protein [Source:UniProtKB/TrEMBL;Acc:B6HLU3]	682	PF03572	162	2e-39
prub1	Penicillium rubens Wisconsin 54-1255	PCH_Pc22g23870	Eurotiomycetes	TSPc domain-containing protein [Source:UniProtKB/TrEMBL;Acc:B6HQ35]	688	PF03572	129	2e-28
rlau	Raffaelea lauricola RL4	RL4_JR_03053	Sordariomycetes	unknown	824	N/A	224	1e-59
rmac	Rhinocladiella mackenziei CBS 650.93	Z518_09406	Eurotiomycetes	TSPc domain-containing protein [Source:UniProtKB/TrEMBL;Acc:A0A0D2IYJ3]	814	PF03572	178	2e-44
sbra	Sporothrix brasiliensis 5110	SPBR_02368	Sordariomycetes	Peptidase s41 family protein [Source:UniProtKB/TrEMBL;Acc:A0A0C2J2B8]	855	N/A	184	3e-46
smac	Sordaria macrospora k-hell	SMAC_03039	Sordariomycetes	unknown	752	N/A	196	1e-50
ssch	Sporothrix schenckii 1099-18	SPSK_07055	Sordariomycetes	Pyridine nucleotide-disulfide oxidoreductase family protein [Source:UniProtKB/TrEMBL;Acc:A0A0F2MGY7]	855	N/A	184	2e-46
sscl	Sclerotinia sclerotiorum 1980 UF-70	sscle_01g002960	Leotiomycetes	TSPc domain-containing protein [Source:UniProtKB/TrEMBL;Acc:A0A1D9PS98]	744	PF03572	214	1e-56
sscl1	Sclerotinia sclerotiorum 1980 UF-70	sscle_06g052420	Leotiomycetes	TSPc domain-containing protein [Source:UniProtKB/TrEMBL;Acc:A0A1D9Q6P6]	758	PF03572	115	6e-24
sscl2	Sclerotinia sclerotiorum 1980 UF-70	sscle_12g086770	Leotiomycetes	TSPc domain-containing protein [Source:UniProtKB/TrEMBL;Acc:A0A1D9QG36]	870	PF03572	168	4e-41
tmar	Talaromyces marneffei ATCC 18224	PMAA_058650	Eurotiomycetes	TSPc domain-containing protein [Source:UniProtKB/TrEMBL;Acc:B6QLV8]	781	PF03572	155	8e-37
tmen	Trichophyton mentagrophytes TIMM 2789	TMEN_6923	Eurotiomycetes	peptidase S41 family protein	694	PF03572	171	1e-42
tmen1	Trichophyton mentagrophytes TIMM 2789	TMEN_9977	Eurotiomycetes	peptidase S41 family protein	706	PF03572	163	7e-40
trqm	Trichoderma reesei QM6a 2017	TrQ_001998	Sordariomycetes	unknown	717	N/A	202	8e-53
tton	Trichophyton tonsurans CBS 112818	TESG_05470	Eurotiomycetes	TSPc domain-containing protein [Source:UniProtKB/TrEMBL;Acc:F2S3D1]	706	PF03572	160	1e-38
tton1	Trichophyton tonsurans CBS 112818	TESG_07249	Eurotiomycetes	TSPc domain-containing protein [Source:UniProtKB/TrEMBL;Acc:F2S8M0]	693	PF03572	173	4e-43
tvir	Trichoderma virens Gv29-8	TRIVIDRAFT_229758	Sordariomycetes	TSPc domain-containing protein [Source:UniProtKB/TrEMBL;Acc:G9MK10]	760	PF03572	124	1e-26
tvir1	Trichoderma virens Gv29-8	TRIVIDRAFT_48829	Sordariomycetes	unknown	712	N/A	194	5e-50
uree	Uncinocarpus reesii 1704	UREG_06955	Eurotiomycetes	TSPc domain-containing protein [Source:UniProtKB/TrEMBL;Acc:C4JWL3]	557	PF03572	164	7e-41
vgal	Verruconis gallopava strain CBS 43764	PV09_09501	Eurotiomycetes	TSPc domain-containing protein [Source:UniProtKB/TrEMBL;Acc:A0A0D1ZW51]	768	PF03572	258	5e-72
ztri	Zymoseptoria tritici IPO323	Zt_10_226	Dothideomycetes	unknown	686	PF03572	672	0
ztri1	Zymoseptoria tritici IPO323	Zt_11_236	Dothideomycetes	unknown	751	PF03572	288	7e-83
ztri2	Zymoseptoria tritici IPO323	Zt_2_1099	Dothideomycetes	unknown	802	PF03572	162	4e-39
ztri3	Zymoseptoria tritici IPO323	Zt_2_323	Dothideomycetes	unknown	744	PF03572	273	2e-77
ztri4	Zymoseptoria tritici IPO323	Zt_4_489	Dothideomycetes	unknown	681	PF03572	155	2e-37
