# Supplementary material for: A secreted protease-like protein in Zymoseptoria tritici is responsible for avirulence on Stb9 resistance gene in wheat
Source: PLoS Pathog. 2023 May 12;19(5):e1011376. doi: 10.1371/journal.ppat.1011376 (PMC10208482; doi:10.1371/journal.ppat.1011376)
Supplement: S6 Table — (XLSX) [file ppat.1011376.s006.xlsx]

## Sheet: S6 Table
S6 Table. Model test and parameter estimates of diversifying selection with codeml based on the total AvrStb9 data set.
Model	Parameter estimates			lnL	PSS	LRT
M0: one ratio	ω = 0.81			-4371.69	none	-
M1: neutral	p0 = 0.82	p1 = 0.17		-4286.19	NA	-
	ω0 = 0	ω1 = 1
M2: selection	p0 =0.80	p1 = 0.15	p2 = 0.04	-4176.15	23	M1 vs. M2 (P < 0.001)
	ω0 = 0	ω1 = 1	ω2 = 18.40
M7: beta	p = 0.005	q = 0.037		-4288.44	NA	-
M8: beta & ω	p = 0.01	q = 0.05		-4176.45	26	M7 vs. M8 (P < 0.001)
	p0 = 0.95	p1 = 0.04	ω = 17.59
L; likelihood estimate
PSS; number of positively selected sites with p > 0.95
ω; omega dN/dS
LRT; likelihood ratio tests
