# Supplementary material for: A secreted protease-like protein in Zymoseptoria tritici is responsible for avirulence on Stb9 resistance gene in wheat
Source: PLoS Pathog. 2023 May 12;19(5):e1011376. doi: 10.1371/journal.ppat.1011376 (PMC10208482; doi:10.1371/journal.ppat.1011376)
Supplement: S7 Table — (XLSX) [file ppat.1011376.s007.xlsx]

## Sheet: S7 Table
S7 Table. List of primers used in this study.
Primer nb	Primer name	Sequence (5'-3')	Application	Material and Methods	position /ATG
1	pKr_ATG up_F	ttaaagcttatcgatgggccccccctcgagCACCTTTACGACGTGGCAATAAG	Amplification of 1000 bp upstream flanking region of the ORF	Construction of disruption plasmid
2	ATG up_Hygro_R	agctccagccaagCGTGTTGAAAGGACGGAGAATG	Amplification of 1000 bp upstream flanking region of the ORF	Construction of disruption plasmid
3	Hygro_ATG up_F	tcctttcaacacgCTTGGCTGGAGCTAGTGGAG	Amplification of the hygromycin resistance marker (hph) from pCAMBIA0380	Construction of disruption plasmid
4	Hygro_3' down_R	ccttcgatgtttcCGGTCGGCATCTACTCTATTC	Amplification of the hygromycin resistance marker (hph) from pCAMBIA0381	Construction of disruption plasmid
5	3'down_hygro_ F	tagatgccgaccgGAAACATCGAAGGGCAGAAG	Amplification of 1000 bp downstream flanking region of the ORF	Construction of disruption plasmid
6	pKr_3' down _R	aggccaccatgttgggcccggcgcgccgaattcATACTCTTCGAGTCCTCTCG	Amplification of 1000 bp downstream flanking region of the ORF	Construction of disruption plasmid
7	pKr_Up hygro_F	ttaaagcttatcgatgggccccccctcgagCGTGCCACCTTTCGATTGTAC	Amplification of 1 kb upstream flanking region at -1000 relative to ATG	Gene replacement constructs
8	Up hygro_hygro_R	agctccagccaagGATGTCGAAACGTGTGCAGAC	Amplification of 1 kb upstream flanking region at -1000 relative to ATG	Gene replacement constructs
9	Hygro_up hygro_F	acgtttcgacatcCTTGGCTGGAGCTAGTGGAG	Amplification of the hygromycin resistance marker (hph) from pCAMBIA0380	Gene replacement constructs
10	Hygro_IPO 9593_R	ccacgtcgtaaaggtgCGGTCGGCATCTACTCTATTC	Amplification of the hygromycin resistance marker (hph) from pCAMBIA0381	Gene replacement constructs
11	IPO 9593_hygro_F	tagatgccgaccgCACCTTTACGACGTGGCAATAAG	Amplification of AvrStb9 allele (1 kb upstream, CDS, 360 bp downstream)	Gene replacement constructs
12	pKr_Ipo 9593_R	aggccaccatgttgggcccggcgcgccgaattcGTGGCATTCAGGACGTTCTC	Amplification of AvrStb9 allele (1 kb upstream, CDS, 360 bp downstream)	Gene replacement constructs
13	CTRL_Del_F	CATTGCCAGTGGTTTGCTCT	PCR check of AvrStb9 gene deletion	Generation of Z. tritici transformants
14	CTRL_Del_R	AAAGGGTTTGAGGGCAGAGT	PCR check of AvrStb9 gene deletion	Generation of Z. tritici transformants
15	CTRL_Replacemet_F	CTTCACTCTTGGCTGGAACC	PCR check of AvrStb9 gene replacement	Generation of Z. tritici transformants
16	CTRL_Replacemet_R	TGAAAATAGCCACACTGACCG	PCR check of AvrStb9 gene replacement	Generation of Z. tritici transformants
17	Del Stb9 Fwd	CCAATCCTTGAAGCGTGATCT	PCR check of AvrStb9 gene replacement (detection of 6 aa deletion)	Generation of Z. tritici transformants
18	Del Stb9 Rev	ACAAGCTGTCCACACGAAG	PCR check of AvrStb9 gene replacement (detection of 6 aa deletion)	Generation of Z. tritici transformants
19	Zt_LP3	AGGTCATGCCTTGTCTTTGG	Sequence analysis of AvrStb9 in transformants	Generation of Z. tritici transformants	-450
20	Zt_LP4	TTCCCTAGCCATTCGACATC	Sequence analysis of AvrStb9 in transformants	Generation of Z. tritici transformants	+544
21	Zt_LP6	CTCGTATTTGCTTCCTCCGC	Sequence analysis of AvrStb9 in transformants	Generation of Z. tritici transformants	+1497
22	Zt LP7	ATGACACAATGCCCCTCTCA	Sequence analysis of AvrStb9 in transformants	Generation of Z. tritici transformants	-1521
23	Zt LP8	CAGGAGGAGTTCTAGGCAAC	Sequence analysis of AvrStb9 in transformants	Generation of Z. tritici transformants	+2636
24	Zt_RP1	AGTGTCCTCGGGTATGAAGG	Sequence analysis of AvrStb9 in transformants	Generation of Z. tritici transformants	+1964
25	Zt_RP2	CCGTTGATCTTCACGATTGG	Sequence analysis of AvrStb9 in transformants	Generation of Z. tritici transformants	+964
26	Zt_RP3	AAGATCGGCAAGAAGAACGA	Sequence analysis of AvrStb9 in transformants	Generation of Z. tritici transformants	-30
27	Zt_RP6	AATGACAATCACGACGGCTG	Sequence analysis of AvrStb9 in transformants	Generation of Z. tritici transformants	+2888
28	Zt RP7	CTCGCGAGCAATGCCCAA	Sequence analysis of AvrStb9 in transformants	Generation of Z. tritici transformants	+2945
29	Zt RP8	GGAACGCCAAGGTTTGATCA	Sequence analysis of AvrStb9 in transformants	Generation of Z. tritici transformants	+1173
30	Zt RP 9	AGTAATCCCGGATGTGGTGT	Sequence analysis of AvrStb9 in transformants	Generation of Z. tritici transformants	+3212
31	Zt RP10	ACAAGTCGCGAGTCAAGTTG	Sequence analysis of AvrStb9 in transformants	Generation of Z. tritici transformants	+3502
